# Supplementary material for: IRF7 drives macrophages to kill bacteria and improves septic outcomes via autophagy
Source: JCI Insight. 2025 Nov 10;10(21):e189420. doi: 10.1172/jci.insight.189420 (PMC12643508; doi:10.1172/jci.insight.189420)
Supplement: Supporting data values [file jciinsight-10-189420-s010.xlsx]

## Sheet: Figure 1A
Figure 1A	Mice survival
			Status: dead=1, survival=0
		day	WT (n=24)	Irf7-/- (n=21)	Irf7-/-+rAAV9-Ctrl (n=21)	Irf7-/-+rAAV9-Irf7 (n=19)
		1	1
		1	1
		1	1
		1	1
		1	1
		1	1
		2	1
		2	1
		3	1
		3	1
		4	1
		5	1
		6	1
		6	1
		6	1
		7	0
		7	0
		7	0
		7	0
		7	0
		7	0
		7	0
		7	0
		7	0
		1		1
		1		1
		1		1
		1		1
		1		1
		1		1
		1		1
		1		1
		1		1
		1		1
		1		1
		1		1
		2		1
		2		1
		2		1
		3		1
		3		1
		6		1
		6		1
		7		1
		7		0
		1			1
		1			1
		1			1
		1			1
		1			1
		1			1
		2			1
		2			1
		2			1
		2			1
		2			1
		3			1
		3			1
		3			1
		3			1
		4			1
		4			1
		4			1
		5			1
		6			1
		7			1
		1				1
		1				1
		1				1
		1				1
		1				1
		2				1
		2				1
		2				1
		5				1
		5				1
		7				0
		7				0
		7				0
		7				0
		7				0
		7				0
		7				0
		7				0
		7				0

## Sheet: Figure 1B
Figure 1B
		MPO (IU/g)	WT	Irf7-/-	Irf7-/-+rAAV9-Ctrl	Irf7-/-+rAAV9-Irf7		AST (IU/L)	WT	Irf7-/-	Irf7-/-+rAAV9-Ctrl	Irf7-/-+rAAV9-Irf7
			21.88	22.06	23.94	15.56			142.12	158.84	150.48	117.04
			18.58	25.64	25.65	14.97			117.04	154.66	146.3	125.4
			21.17	22.24	27.36	12.33			125.4	163.02	146.3	129.58
			18.12	30.03	22.99	12.32			142.12	146.3	154.66	100.32
		ALT (IU/L)	WT	Irf7-/-	Irf7-/-+rAAV9-Ctrl	Irf7-/-+rAAV9-Irf7		CR (μM)	WT	Irf7-/-	Irf7-/-+rAAV9-Ctrl	Irf7-/-+rAAV9-Irf7
			71.06	75.24	91.96	50.16			26.23	40.22	33.49	22.78
			66.88	75.24	71.06	58.52			20.2	35.19	35.89	17.33
			66.88	87.78	79.42	54.34			22.13	30.1	30.39	25.18
			62.7	79.42	75.24	62.7			28.1	31.5	29.8	14.34

## Sheet: Figure 1D
Figure 1D	Injury score
		Lung	WT	Irf7-/-	Irf7-/-+rAAV9-Ctrl	Irf7-/-+rAAV9-Irf7		Liver	WT	Irf7-/-	Irf7-/-+rAAV9-Ctrl	Irf7-/-+rAAV9-Irf7
			7	8	11	5			6	10	11	5
			8	9	10	4			7	10	12	4
			5	11	12	7			5	8	11	7
			7	10	11	5			8	11	8	5
			8	8	9	6			6	12	9	6
			7	12	8	7			7	9	13	7
			5	10	10	5			5	7	12	5
			5	12	8	5			5	8	9	6
		Kidney	WT	Irf7-/-	Irf7-/-+rAAV9-Ctrl	Irf7-/-+rAAV9-Irf7
			4	7	9	6
			5	6	8	4
			4	8	9	5
			7	7	10	4
			5	8	7	4
			4	6	8	5
			5	9	7	5
			6	8	6	3

## Sheet: Figure 1F
Figure 1F	Apoptotic cell / mm2
		in lung	WT	Irf7-/-	Irf7-/-+rAAV9-Ctrl	Irf7-/-+rAAV9-Irf7		in liver	WT	Irf7-/-	Irf7-/-+rAAV9-Ctrl	Irf7-/-+rAAV9-Irf7
			160	240	160	120			80	240	200	80
			80	200	240	80			120	240	200	120
			80	200	160	120			80	160	200	160
			120	240	200	120			160	200	160	160
			120	200	240	120			120	240	240	120
			80	240	200	40			40	240	240	120
		in kidney	WT	Irf7-/-	Irf7-/-+rAAV9-Ctrl	Irf7-/-+rAAV9-Irf7
			120	200	120	80
			80	160	200	120
			120	200	160	120
			160	200	240	80
			80	240	200	80
			120	240	240	80

## Sheet: Figure 2B
Figure 2B	Mice survival
			Status: dead=1, survival=0
		day	WT CLP (n=15)	Irf7-/- CLP (n=15)	WT CL CLP (n=15)	WT IN (n=15)	Irf7-/- IN (n=15)
		1	1
		1	1
		1	1
		2	1
		2	1
		2	1
		3	1
		4	1
		4	1
		5	1
		7	1
		7	1
		7	0
		7	0
		7	0
		1		1
		1		1
		1		1
		1		1
		1		1
		2		1
		2		1
		2		1
		2		1
		2		1
		3		1
		3		1
		4		1
		6		1
		7		1
		1			1
		1			1
		1			1
		1			1
		1			1
		1			1
		1			1
		2			1
		2			1
		3			1
		3			1
		3			1
		3			1
		4			1
		4			1
		1				1
		1				1
		2				1
		2				1
		3				1
		3				1
		4				1
		4				1
		4				1
		6				1
		6				1
		7				0
		7				0
		7				0
		7				0
		1					1
		1					1
		1					1
		1					1
		2					1
		2					1
		2					1
		2					1
		3					1
		3					1
		4					1
		4					1
		4					1
		5					1
		7					1

## Sheet: Figure 2C
Figure 2C
		MPO (IU/g)	WT	WT CL CLP	WT IN	Irf7-/- IN		AST (IU/L)	WT	WT CL CLP	WT IN	Irf7-/- IN
			21.0708	26.6903	17.531	25.6106			104.5	163.02	125.4	300.96
			22.6372	26.4602	20.7699	26.6726			96.14	71.06	146.3	196.46
			25.3186	22.6283	23.5929	26.3717			83.6	225.72	163.02	242.44
			16.6018	27.3894	20.8938	24.3894			75.24	280.06	150.48	259.16
			20.3009						91.96
		ALT (IU/L)	WT	WT CL CLP	WT IN	Irf7-/- IN		CR (μM)	WT	WT CL CLP	WT IN	Irf7-/- IN
			83.6	100.32	71.06	83.6			9.77219	29.3166	8.71833	24.4305
			50.16	100.32	71.06	100.32			24.3347	27.4963	23.3766	30.3704
			71.06	71.06	83.6	91.96			12.7422	24.4305	7.95188	21.4605
			41.8	96.14	71.06	83.6			15.7121	45.9868	8.81413	28.3585
			29.26						12.6464

## Sheet: Figure 2E
Figure 2E	Injury score
		Lung	WT	WT CL CLP	WT IN	Irf7-/- IN		Liver	WT	WT CL CLP	WT IN	Irf7-/- IN
			7	11	6	9			4	7	6	5
			5	6	7	9			3	6	5	4
			9	9	9	6			3	5	3	6
			5	9	5	11			4	6	4	4
			5	10	4	7			6	4	3	5
			6	7	10	8			2	5	5	3
			4	8	6	8			1	4	1	5
			6	5	6	6			2	3	3	6
		Kidney	WT	WT CL CLP	WT IN	Irf7-/- IN
			5	8	7	10
			1	6	6	9
			6	10	5	5
			4	9	6	10
			5	7	4	8
			8	8	5	7
			2	8	4	9
			5	5	5	4

## Sheet: Figure 3A
Figure 3A	Relative DNA level
			16S	WT	Irf7-/-	Irf7-/- + rAAV9-Irf7
				0.55	3.35	0.775
				1.525	2	0.45
				1.25	4.35	0.55

## Sheet: Figure 3B
Figure 3B	Bacteria load in blood
		c.f.u. mL-1 × 104	WT	Irf7-/-	Irf7-/- + rAAV9-Ctrl	Irf7-/- + rAAV9-Irf7
			10.7	22.25	16.55	20.7
			14.7	24.1	18.25	14.3
			13.95	17	25.8	13.85
			12.05	18.05	23.3	11.7
			12.6	24.85	20.65	14.05
			13.65			11.7
			14.5			15.95
			16.25			12.3
			9.45			13.2
			12.05			14

## Sheet: Figure 3C
Figure 3C	Bacteria load in peritoneal cavity
		c.f.u. mL-1 × 104	WT	Irf7-/-	Irf7-/- + rAAV9-Ctrl	Irf7-/- + rAAV9-Irf7
			16.6	30.5	23.05	19.05
			15.55	29.65	29.6	16.8
			17.15	28.1	28.95	18.05
			19.45	25.3	31.05	21.1
			15.2	24.65	32.05	20.4
			17.3			19.6
			19.6			20.25
			18.45			21.7
			15.75			20.6
			16.75			21.25

[truncated: 43 more sheets: Figure 3D, Figure 3E, Figure 3F, Figure 3G, Figure 3I, Figure 4A, Figure 4B, Figure 4C, Figure 4E, Figure 4G, Figure 5B, Figure 5D, Figure 5F, Figure 6A, Figure 6B, Figure 6D, Figure 7A, Figure 7B, Figure 7D, Figure 7E …]
